# Supplementary material for: Review of Published Laboratory-Based Aerosol Sampler Efficiency, Performance and Comparison Studies (1994–2021)
Source: Int J Environ Res Public Health. 2022 Dec 24;20(1):267. doi: 10.3390/ijerph20010267 (PMC9819150; doi:10.3390/ijerph20010267)
Supplement: Supplementary file 1 [file ijerph-20-00267-s001.zip]

Archive with 2 entries (1 files):
- ijerph-2113028-supplementary/
- ijerph-2113028-supplementary/ijerph-2113028-supplementary Table S1.xlsx
