# Supplementary material for: Review of Published Laboratory-Based Aerosol Sampler Efficiency, Performance and Comparison Studies (1994–2021)
Source: Int J Environ Res Public Health. 2022 Dec 24;20(1):267. doi: 10.3390/ijerph20010267 (PMC9819150; doi:10.3390/ijerph20010267)
Supplement: Supplementary file 1 [file ijerph-20-00267-s001.zip › ijerph-2113028-supplementary/ijerph-2113028-supplementary Table S1.xlsx]

## Sheet: Lab articles
Reference	Aim of the article	Reference in manuscript	Fraction	Samplers	Test Conditions	Test variables													Experimental system characteristics
						Particle aerodynamic diameter (GM and GSD)	Wind Speed (m/s)	Wind Direction	Aerosol composition	Aerosol agglomeration	Collected mass and/or internally separated mass	Aerosol charge	Sampler specimen variability (required for respirable and thoracic)	Excursion from the nominal flow rate (only compulsory for respirable and thoracic)	Flow rates applied (L/min)	Particle collection substrates handling	Wall deposits considered (Y/N)	Weighing (balance used)	Temperature (degrees Celsius)	Pressure	Aerosol used (mono or poly dispersed) and characteristics (GSD)	Correction factors for particle shape; SD (size distribution and concentration)	Correction factors for particle density	Determination of test aerosol concentration	Position and orientation of the sampler	Pumps used and their volumetric flow deviation
Reynolds, S.J.; Nakatsu, J.; Tillery, M.; Keefe, T.; Mehaffy, J.; Thorne, P.S.; Donham, K.; Nonnenmann, M.; Golla, V.; O’shaughnessy, P. Field and Wind Tunnel Comparison of Four Aerosol Samplers Using Agricultural Dusts. Ann. Occup. Hyg. 2009, 53, 585–594. https://doi.org/10.1093/annhyg/mep021.	Provide correction factors for sampling agriculture dusts	24	Inhalable	IOM	Wind tunnel used with revolving mannequin	Swine: 10.3-17.9 (5.6-8.6)	1, 2	Revolving mannequin used for integrating the effect of wind direction	Agriculture; no discussion on shape	Not discussed	Not discussed	Not discussed	N/A	N/A	2	5 µm pore size PVC; no discussion on handling	N	Six-place balance (Mettler-Toledo Model MT5)	Not discussed	Not discussed	Not discussed	Not discussed	Not discussed	Not discussed	For each pair of sampler type on the mannequin: one of four samplers located randomly across the front. Corresponding sampler placed on other side and was directly opposite to the pair. Every 15 minutes , the mannequin was rotated 45 degrees.	Not discussed
				Button		Chicken: 7.6-33.0 (2.6-4.2)								N/A	4
				37-mm CFC		Turkey: 3.9 -13.6 (3.1-4.3)								N/A	2
Aizenberg, V.; Grinshpun, S.A.; Willeke, K.; Smith, J.; Baron, P.A. Performance characteristics of the button personal inhala-ble aerosol sampler. AIHAJ 2000, 61, 398–404. https://doi.org/10.1080/15298660008984550.	Assess the performance of the Button sampler as a personal sampler, with the precision compared to other samplers	19	Inhalable	IOM	Wind tunnel with a full size mannequin	7, 29, 70 (1.35)	0.5, 2.0	Discussed that the mannequin was not slowly rotated	Aluminium oxide; no discussion on shape	Not discussed	Not discussed	Neutralised aerosol	Not clear (N/A for inhalable)	N/A	2	Before and after each test, the filters were placed in a climate controlled room for >4 hours	N	Mettler Toledo, model AT20	Not discussed	Not discussed	Not discussed	Not discussed	Not discussed	Isokinetic samplers	0, 90 and 180 degrees on the mannequin	Not discussed
				Button										N/A	4
				GSP										N/A	2
				37-mm CFC										N/A	2
Aizenberg, V.; Grinshpun, S.A.; Willeke, K.; Smith, J.; Baron, P.A. Measurement of the sampling efficiency of personal inhalable aerosol samplers using a simplified protocol. J. Aerosol Sci. 2000, 31, 169–179. https://doi.org/10.1016/S0021-8502(99)00037-3	Assess the performance of the Button sampler as a personal sampler, with the precision compared to other samplers	21	Inhalable	IOM	Wind tunnel with a full size mannequin	7, 29, 70 (1.35)	0.5, 2.0	Discussed that the mannequin was not slowly rotated	Aluminium oxide; no discussion on shape	Not discussed	Not discussed	Neutralised aerosol	Not clear (N/A for inhalable)	N/A	2	Before and after each test, the filters were placed in a climate controlled room for >4 hours	N	Mettler Toledo, model AT20	Not discussed	Not discussed	Not discussed	Not discussed	Not discussed	Isokinetic samplers	0, 90 and 180 degrees on the mannequin	Not discussed
				Button										N/A	4
				GSP										N/A	2
				37-mm CFC										N/A	2
Aizenberg, V.; Choe, K.; Grinshpun, S.A.; Willeke, K.; Baron, P.A. Evaluation of personal aerosol samplers challenged with large particles. J. Aerosol Sci. 2001, 32, 779–793. https://doi.org/10.1016/S0021-8502(00)00119-1	Use a simplified test protocol to measure sampler performance using an open-section, close-loop wind tunnel	20	Inhalable	IOM	Used a closed-loop open cross-section wind tunnel (Figure 1 of the article) with the samplers placed on a amplified torso	MMAD: 70 (1.35)	0.5,1.0	Direction average sampling efficiencies were calculated for each sampler	Aluminium oxide; irregular particle shape discussed	Only discussed that there was an absence of agglomeration	Not discussed	Not discussed	N/A	N/A	2	Before weighing, the sampling substrate material was equilibrated in a desiccated with a 15 ± 5% relative humidity and a temperature of 24 ± 1 oC	N	Mettler Toledo Model AE200 (accuracy of ± 100 µg)	Not discussed	Not discussed	Dispersion not discussed	Not discussed	Not discussed	Used sedimentation collection plates	Placed on a simplified torso and also orientated to the wind	Model 224-PCXR8 (SKC Inc.). Calibrated with soap-bubble calibrator
				Button											4
				GSP											3.5
Aizenberg, V.; Grinshpun, S.A.; Willeke, K.; Smith, J.; Baron, P.A. Measurement of the sampling efficiency of personal in-halable aerosol samplers using a simplified protocol. J. Aerosol Sci. 2000, 31, 169–179. https://doi.org/10.1016/S0021-8502(99)00037-3	Use a simplified test protocol for allowing the simultaneous measurement for four orientations to the wind and to test the efficiencies of the sampler using this protocol	21	Inhalable	IOM	Wind tunnel with a full size mannequin and simplified torso	MMAD: 7, 29 and 70 (GSD not supplied)	0.5, 1.0	The direction specific sampling efficiency for each sampler calculated as the aerosol concentration ratio measured by the sampler to that by the isokinetic samplers.	Aluminium oxide; no discussion on shape	Not discussed	Not discussed	Neutralised aerosol	N/A	N/A	2	Before and after the experiments, the sampling substrate material was equilibrated in a climate controlled room at a temperature of 24 ± 2 oC and a relative humidity of 55 ± 3%	N	Mettler Toledo model AT20	Not discussed	Not discussed	Nearly monodispersed (~1.35)	Not discussed	Not discussed	Measured using sharp-edged isokinetic samplers which were at the same height and plane as the test samplers	Simplified torso: equal distances from its top and bottom faces, same height at mannequin. Orientations (degrees): 0, 90, 180 and 270 to the wind tested	High-volume pump, no further discussion
				Button											4
				GSP											3.5
				37-mm CFC											2.25
Kenny, L.C.; Aitken, R.J.; Baldwin, P.E.J.; Beaumont, G.C.; Maynard, A.D. The sampling efficiency of personal inhalable aer-osol samplers in low air movement environments. J. Aerosol Sci. 1999, 30, 627–638. https://doi.org/10.1016/S0021-8502(98)00752-6.	Measure sampler efficiencies using experimental systems that has been de-developed in two laboratories	22	Inhalable	IOM	Performed in aerosol chambers, with a cross-section of ~1m2 and an overall vertical height of ~3m	6-90 (1.2-1.4)	0.5	For mannequin samplers: rotated in a clockwise direction	Aluminium oxide; no discussion on shape	Not discussed	Not discussed	Not discussed	N/A	N/A	Not stated	Conditioned overnight in a balance room	N	Not discussed	Not discussed	Discussed that the pressure inside of the test chamber was equal to the external air pressure	Dispersion not discussed; GSD 6-90 µm (1.201.4)	Not discussed	Not discussed	Measures using circling sharp edged probes. The average inlet and forward velocities were matched.	Manikin mounted samplers: six samplers across the manikin (~15 cm below the chin, three samplers on the front and three samplers at the back. Off-manikin samplers: Mounted on a circular rotating frame with inlets wither vertical or pointing downwards at an angle of 45 degrees.	Not discussed
				Seven hole											Not stated
				GSP											Not stated
				37-mm CFC											Not stated
Kenny, L.C.; Aitken, R.; Chalmers, C.; Fabriès, J.F.; Gonzalez-Fernandez, E.; Kromhout, H.; Lidén, G.; Mark, D.; Riediger, G.; Prodi, V. A collaborative European study of personal inhalable aerosol sampler performance. Ann. Occup. Hyg. 1997, 41, 135–153. https://doi.org/10.1016/S0003-4878(96)00034-8.	To verify the draft CEN performance standard for inhalable samplers	23	Inhalable	IOM	Large section wind tunnel	1-25 (1.53-5)	0.5, 1.0, 4.0	Initially: Manikin rotated slowly and continuously in a clockwise direction	Aluminium oxide; no discussion on shape	Discussed that the smallest grade had agglomerates	Not discussed	Discussed that aerosol neutralisation could not be performed	N/A	N/A	2	Not discussed	Y (Discussed that only particles that landed on the filter/foam substances are intentionally included, except for the IOM sampler although there is no further elaboration of this point by the authors)	Not discussed	Not discussed	Not discussed	Near monodisperse; 1-25 µm (1.53-5)	No correction was required	Not discussed	Derived from isokinetic probes	Mounted on the upper torso of the manikin	Not discussed
				Seven hole											2
				GSP											3.5
				PAS-6											2
				CIP-10l											10
				PERSPEC											2
				37-mm OFC											2
				37-mm CFC											2
Sleeth, D.K.; Vincent, J.H. Performance Study of Personal Inhalable Aerosol Samplers at Ultra-Low Wind Speeds. Ann. Oc-cup. Hyg. 2012, 56, 207–220. https://doi.org/10.1093/annhyg/mer089.	To assess the performance of a number of inhalable samplers at ultra-low wind speeds	37	Inhalable	IOM	Ultra-low speed wind tunnel with a life sized and breathing mannequin system	MMAD (wind speeds of 0.10 m/s, 0.24 m/s and 0.42 m/s; no GSDs provided): F1200 (9.6, 9.5, 9.3) F800 (13.9, 12.8, 12.4) F500 (28.8, 32.7, 28.7) F280 (74.0, 62.4, 66.9) F240 (89.5, 60.1, 63.0) F400 (37.7, 44.3, 40.0)	0.10, 0.24, 0.42	Orientation averaged sampling by continuously rotating the mannequin reciprocally	Aluminium oxide; shape not discussed	Not discussed	Not discussed	Not discussed	In total, 735 personal samples were collected with seven rejected	N/A	2	Kept in a desiccator overnight before and after sampling	N (discussed that they are not considered)	Not discussed	Mannequin heated to 33 oC	Not discussed	Not discussed	Not discussed	Not discussed	Isokinetic sampler for reference sampler concentration	Samplers placed on the mannequin which continuously rotated reciprocally with the samplers also moved to the opposite coat lapel for repeat experiments	Model XR5000, SKC Inc.
				Button											4
				GSP											3.5
				37-mm CFC											2
Lee, T.; Kim, S.W.; Chisholm, W.P.; Slaven, J.; Harper, M. Performance of High Flow Rate Samplers for Respirable Particle Collection. Ann. Occup. Hyg. 2010, 54, 697–709. https://doi.org/10.1093/annhyg/meq050.	To assess the performance of three high flow rate respirable personal samplers	41	Respirable	CIP10-R	Performed in a calm air chamber which was 0.53 m in diameter and 0.69 m high (figure 1 of the article with the sampler locations)	MMAD of 4.45 and 2.86 µm for the difference aluminium oxide used	Not discussed	Not discussed	Aluminium oxide; irregular shape	Not discussed	Not discussed	Neutralised	Each combination of particle size (11 different sizes) and sampler was performed three times	N/A	10	Weighed before and after in a facility which has constant relative humidity and also temperature	N	Not discussed	Not discussed	Not discussed	Not discussed; GSDs of 1.52 and 2.01	Not discussed	Discussed that there was a density correction for the APS	Supplied but method not discussed	Position provided in Figure 1 of the article in the calm air chamber	Pumps not discussed; volumetric flow determined by a mass flow meter
				GK2.69											4.2
				FSP10											10
Lee, T.; Thorpe, A.; Cauda, E.; Harper, M. Calibration of high flow rate thoracic-size selective samplers. J. Occup. Environ. Hyg. 2016, 13, D93-8. https://doi.org/10.1080/15459624.2016.1153804.	To calibrate high flow rate respirable samplers for the thoracic fraction	31	Thoracic	GK2.69	Aerosol chamber with samplers placed on a rotating table	2.1-14.6 µm (0.1-0.5)	Not discussed	Samplers placed on rotating table (no further discussion)	Ammonium fluorescein; shape not discussed	Not discussed	Not discussed	Not discussed	Three replicates for each sampler type used	Nominal flow rates not used	1.6	Not discussed	N	Ultra-microbalance (Mettler Toledo, UX6). Resolution of 1 µg.	21-23 degrees	Not discussed	Not discussed	Not discussed	Not discussed	Maple cascade impactor	Samplers placed on a rotating table in the aerosol chamber	Not discussed
				GK4.16											2.7, 3.0, 3.3, 3.6
				FSP10											4
Lee, T.; Kim, S.W.; Chisholm, W.P.; Slaven, J.; Harper, M. Performance of High Flow Rate Samplers for Respirable Particle Collection. Ann. Occup. Hyg. 2010, 54, 697–709. https://doi.org/10.1093/annhyg/meq050.	To assess the performance of three high flow rate respirable personal samplers	41	Respirable	CIP10-R	Performed in a calm air chamber which was 0.53 m in diameter and 0.69 m high (figure 1 of the article with the sampler locations)	Not provided for ammonium fluorescein	Not discussed	Not discussed	Ammonium fluorescein; spheres	Some agglomeration in the cyclone sampler was observed	Not discussed	Neutralised	Each combination of particle size (11 different sizes) and sampler was performed three times	N/A	10	Weighed before and after in a facility which has constant relative humidity and also temperature	N	Not discussed	Not discussed	Not discussed	Monodisperse; no GSD supplied	Not discussed	Discussed that there was a density correction for the APS	Not discussed	Position provided in Figure 1 of the article in the calm air chamber	Pumps not discussed; volumetric flow determined by a mass flow meter
				GK2.69											4.2
				FSP10											10
Stacey, P.; Lee, T.; Thorpe, A.; Roberts, P.; Frost, G.; Harper, M. Collection Efficiencies of High Flow Rate Personal Respira-ble Samplers When Measuring Arizona Road Dust and Analysis of Quartz by X-ray Diffraction. Ann. Occup. Hyg. 2014, 58, 512–523. https://doi.org/10.1093/annhyg/met075.	To assess the performance of samplers using higher flow rates	30	Respirable	GK2.69	Used rotating table in an aerosol chamber	2.8 and 4.6 (GSD not presented)	0.4	N/A for fraction	Arizona Road Dust; shape not discussed	Not discussed	Not discussed	Not discussed	Three replicates for each sampler type used	Not nominal flow rates, for GSP out with 5-10% of nominal flow rare	4.2, 4.4	Conditioned at a temperature of 20 ± 2 oC and a relative humidity of 50 ± 5% in a controlled humidity room.	N	Ultra-microbalance (Mettler Toledo, UX6). Resolution of 1 µg.	Not discussed	Not discussed	Not discussed	Not discussed	Not discussed	Maple cascade impactor	Samplers placed on a rotating tale in the aerosol chamber	Not discussed
				GSP10											10, 11.2
				CIP10-R											10
Stacey, P.; Thorpe, A.; Echt, A. Performance of High Flow Rate Personal Respirable Samplers When Challenged with Min-eral Aerosols of Different Particle Size Distributions. Ann. Occup. Hyg. 2016, 60, 479–492. https://doi.org/10.1093/annhyg/mev097.	To assess samplers when exposed to mineral dust at different wind speeds and orientations	39	Respirable	GK2.69	Dust tunnel (12 m (long) x 1 m (height) x 1.5 mm (width) cross section) with a manikin. Air velocity within EN 13205 (CEN, 2002) limits	1 m/s: 17.4 (1.86) 2 m/s: 22 (1.98)	1, 2	Manikin was attached to a rotating turntable. For testing in the majority of cases, the sampler and torso were static with them either facing or side on to the emission source. For two of the tests, the manikin and turntable were rotated at 1 rpm.	Arizona Road Dust; shape not discussed	Not discussed	Not discussed	Not discussed	12 tests performed at 1 m/s wind speed and six tests at a wind speed of 2 m/s	As per nominal flow rate	4.2	Conditioned at a temperature of 20 ± 2 oC and a relative humidity of 50 ± 5% in a controlled humidity room.	N	Ultra-microbalance (Mettler Toledo, UX6). Resolution of 1 µg.	Not discussed	Not discussed	Not discussed	Not discussed	Density supplied	Not discussed	Chest area of the manikin, with the manikin on a rotating table	Buck LP7; flow deviation not discussed for all
				FSP10											10											Legacy pumps
				CIP10-R											9											Legacy pumps
				GK4.16											9											Legacy pumps
				PPI8											8											Legacy pumps
Stacey, P.; Thorpe, A.; Echt, A. Performance of High Flow Rate Personal Respirable Samplers When Challenged with Min-eral Aerosols of Different Particle Size Distributions. Ann. Occup. Hyg. 2016, 60, 479–492. https://doi.org/10.1093/annhyg/mev097.	To assess samplers when exposed to mineral dust at different wind speeds and orientations	39	Respirable	GK2.69	Dust tunnel (12 m (long) x 1 m (height) x 1.5 mm (width) cross section) with a manikin. Air velocity within EN 13205 (CEN, 2002) limits.	7.8 (GSD not stated)	1, 2	Manikin was attached to a rotating turntable. For testing in the majority of cases, the sampler and torso were static with them either facing or side on to the emission source. For two of the tests, the manikin and turntable were rotated at 1 rpm.	Coal dust; shape not discussed	Not discussed	Not discussed	Not discussed	12 tests performed at 1 m/s wind speed and six tests at a wind speed of 2 m/s	As per nominal flow rates	4.2	Conditioned at a temperature of 20 ± 2 oC and a relative humidity of 50 ± 5% in a controlled humidity room.	N	Ultra-microbalance (Mettler Toledo, UX6). Resolution of 1 µg.	Not discussed	Not discussed	Not discussed	Correction factors not discussed	Density supplied	Not discussed	Chest area of the manikin, with the manikin on a rotating table	Buck LP7; flow deviation not discussed for all
				FSP10											10											Legacy pumps
				CIP10-R											9											Legacy pumps
				GK4.16											9											Legacy pumps
				PPI8											8											Legacy pumps
Soo, J.-C.; Lee, T.; Kashon, M.; Kusti, M.; Harper, M. Quartz in coal dust deposited on internal surface of respirable size se-lective samplers. J. Occup. Environ. Hyg. 2014, 11, D215–D219. https://doi.org/10.1080/15459624.2014.960575.	To quantify the quartz mass in coal dust which is deposited on the internal cassette surface of the samplers	28	Respirable	10-mm Dorr Oliver	Calm air chamber (details not discussed)	Not stated	Not discussed	Not considered, only discussed that samplers were placed in a calm air chamber	Coal dust; shape not discussed	Not discussed	Not discussed	Not neutralised	216 samples were collected, not discussed how many for each sampler	Nominal flow rates not used- no further discussion	1.7	Equilibrated in a weighing room with constant temperature and relative humidity for at least 72 hours	Y	Not applicable	Not discussed	Not discussed	Not discussed	Not discussed	Not discussed	Not discussed	Not discussed	PCXR4 and PCXR 8 used; discussed that calibration of flow rate were performed before and after sampling so that the flow rate did not change by >5%
				SKC Aluminium cyclone											2.5
				BGI4L cyclone											2.2
				GK2.69											4.4
Görner, P.; Wrobel, R.; Micka, V.; Skoda, V.; Denis, J.; Fabriès, J.F. Study of fifteen respirable aerosol samplers used in occu-pational hygiene. Ann. Occup. Hyg. 2001, 45, 43–54. https://doi.org/10.1016/s0003-4878(00)00014-4.	To use an aerodynamic particle sizer method for measuring the sampler efficiency	25	Respirable	10-mm Dorr Oliver	Large cross-section horizontal wind tunnel with almost calm air conditions	Close to 15 µm (1.8)	~0.15 m/s	Not discussed	Coal dust; shape not discussed	Not discussed	Not discussed	Not discussed	Not discussed	Not discussed	1.7	Not discussed	N	Not discussed	Not discussed	Not discussed	Not discussed	Not discussed	Discussed performed for the measured aerodynamic diameters	Leitz TM-Digital photometer	Not discussed	Not discussed
				SKC Plastic cyclone											1.9
				Casella Plastic cyclone											1.9
				SKC Aluminium cyclone											1.9
				South Africa cyclone											1.9
				Lippmann 6 mm cyclone											2.4
				ODPN cyclone											0.8
				CXF-2 virtual impactor											2
				MRE 113A											10
				CIP 10-R											10
				C.A.Th.A sampler											2
				Lippmann 12 mm cyclone											10
Patts, J.R.; Barone, T.L. Comparison of coarse coal dust sampling techniques in a laboratory-simulated longwall section. J. Occup. Environ. Hyg. 2017, 14, 323–334. https://doi.org/10.1080/15459624.2016.1252844.	To assess a modified personal sampler for area sampling of coal dust	43	Inhalable and respirable	IOM	Long wall gallery (length of 38m, width of 6m, and height of 3m) with a sampling rack used	53 and 38-75 (no GSD stated)	Airstream velocity: 0.5, 2.85	Sampling rack was perpendicular to that of the laboratories normal flow direction	Coal dust; shape not discussed	Not discussed	Not discussed	Not discussed	For sampler comparison: four samplers compared over eight conditions	N/A	2	Weighed in weighing chambers which had stable air conditions, temperature and humidity control	Unclear- discussed that shown to be important in previous studies	Mettler XP26 microbalance with a 1 µg resolution	Not discussed	Not discussed	Not discussed	Not discussed	Not discussed	Not discussed	Aligned to the tunnel. Rotational flow maintained	Not discussed
				IOM-MOD											2
				Zefon coal dust cassette											2
Maynard, A.D.; Kenny, L.C. Performance assessment of three personal cyclone models, using an Aerodynamic Particle Siz-er. J. Aerosol Sci. 1995, 26, 671–684. https://doi.org/10.1016/0021-8502(94)00131-H.	To experimentally measure the sampler efficiency	38	Respirable	Metal bodied cyclone (Casella)	Used calm air chamber, which consisted of a mixing chamber, a sampling chamber, and an extraction chamber	4.0 (2.2)	~ 1	Not discussed	Glass microspheres	Not discussed	Not discussed	Discussed that the aerosol was bought to charge equilibrium	Each sampler was tested six times	Flow rate selected was 2.1 L/min instead of 1.9 L/min based on a study by Liden and Kenny (1993), where the higher flow rate may have a better agreement with the sampling convention	2.1	Not discussed	N	Not applicable	Not discussed	Pressure drop in the chamber relative to the ambient conditions was reported as ~ 2mm water	Polydisperse; GSD not supplied	Not discussed	Particle density correction was performed on the APS data, with the density of the test aerosol powder being within 0.5% of 2.45 g/cm-3 (manufacturers supplied density)	The ambient particle concentration of the test aerosol is supplied, however it is not stated how this was calculated	Samplers were attached to APS	Pumps used are not discussed; a Gillibrator bubble flow meter was used for sampling flow rates
				Conductive plastic cyclone											2.1
				BGI cyclone											2.1
Maynard, A.D. Measurement of aerosol penetration through six personal thoracic samplers under calm air conditions. J. Aerosol Sci. 1999, 30, 1227–1242.	To assess the performance of the thoracic samplers against the thoracic convention (CEN/ISO)	32	Thoracic	CATHIA	Tested in calm air conditions	1-25 (1.75-4)	Not discussed	Not discussed	Glass microspheres	Not discussed	Not discussed	Not discussed	Six measurements for each sampler type	N/A	7	Not discussed	N	Mettler Toledo MX5	Not discussed	Not discussed	Polydisperse; GSD 1.75-4 µm	Not discussed	Not discussed	Not discussed	Sampling was performed in the central section of the chamber	Not discussed
				Modified cowled											2
				IOM thoracic											2
				GK2.69 thoracic											1.6
				Modified SIMPEDS											0.8
				Modified IOM inhalable											2
Görner, P.; Simon, X.; Wrobel, R.; Kauffer, E.; Witschger, O. Laboratory Study of Selected Personal Inhalable Aerosol Sam-plers. Ann. Occup. Hyg. 2010, 54, 165–187. https://doi.org/10.1093/annhyg/mep079.	Measure the sampling efficiencies of a number of inhalable samplers	36	Inhalable	IOM	Two wind tunnels (1 m/s wind tunnel and calm air tunnel) with sampling performed on the tunnel axis	Mass median aerodynamic diameter (MMAD) of 24 µm and GSD of 1.4 µm in horizontal wind tunnel and MMAD of 27.5 µm (GSD of 1.6) in vertical calm air tunnel	1, calm air	Discussed that for using a mannequin, this is similar to omni-directional sampling	Glass microspheres	Not discussed	Not discussed	Neutralised aerosol	N/A	N/A	2	Not discussed	Y	Mettler Toledo model MX5	Not discussed	Not discussed	Polydisperse. GSD of 1.4 in the horizontal wind tunnel and 1.6 for the vertical calm are tunnel	Not discussed	Not discussed	Isokinetic probe	It was intended to have the sampler position as per that in the workplace where the sampler is exposed to the aerosol at different angles	Gilair personal sampling pump/TCT Tecora series Air Guard model volumetric high flow pump
				CIP 10-l										N/A	10											External pump
				37-mm CFC										Flow rate of 1L not within 5-10% of nominal rate	1,2											Gilair personal sampling pump/TCT Tecora series Air Guard model volumetric high flow pump
				37-mm CFC with ACCU-CAP insert										Flow rate of 1L not within 5-10% of nominal rate	1,2											Gilair personal sampling pump/TCT Tecora series Air Guard model volumetric high flow pump
				Button										N/A	4											Gilair personal sampling pump/TCT Tecora series Air Guard model volumetric high flow pump
Lee, T.; Thorpe, A.; Cauda, E.; Harper, M. Calibration of high flow rate thoracic-size selective samplers. J. Occup. Environ. Hyg. 2016, 13, D93-8. https://doi.org/10.1080/15459624.2016.1153804.	To calibrate high flow rate respirable samplers for the thoracic fraction	31	Thoracic	GK2.69	Aerosol chamber with samplers placed on a rotating table	MMAD < 20 µm	Not discussed	Samplers placed on rotating table (no further discussion)	Glass (Ballotini); shape not discussed	Not discussed	Not discussed	Equalised	Three replicates for each sampler type used	Not discussed	1.6	Not discussed	N	Ultra-microbalance (Mettler Toledo, UX6). Resolution of 1 µg.	21-23 degrees	Not discussed	Polydisperse; GSD >2.0	Not discussed	Not discussed	Not discussed	Maple cascade impactor	Samplers placed on a rotating tale in the aerosol chamber
				GK4.16											2,7, 3.0, 3.3, 3.6
				FSP10											4
O’Shaughnessy, P.T.; Lo, J.; Golla, V.; Nakatsu, J.; Tillery, M.I.; Reynolds, S. Correction of sampler-to-sampler comparisons based on aerosol size distribution. J. Occup. Environ. Hyg. 2007, 4, 237–245. https://doi.org/10.1080/15459620701193533.	To demonstrate a method to correct sampler to sampler ratios	29	Inhalable and respirable	IOM	Still air chamber and moving air chamber. In the still air chamber, the samplers were attached to a stationary mannequin. In the wind tunnel, the samplers were attached to a revolving mannequin.	MMAD: ISO-still air: 1.37-7.28 (2.17-4.14) ISO-0.2 m/s: 2.23-9.17 (2.02-3.90) ISO- 1.0 m/s: 2.01-10.10 (2.01-9.77)	0.2, 1.0	Wind tunnel: mannequin with the samplers was rotated	ISO test dust; shape not discussed	Not discussed	Not discussed	Not discussed	Pair of each sampler was attached to the mannequin for each of the trials	N/A	2	Not discussed	N	Mettler Model MT5 (six place balance)	Not discussed	Not discussed	Not discussed	Not discussed	Not discussed	Not discussed	Still air: attached to stationary mannequin. Wind tunnel: located on a revolving mannequin (torso and head)	Pumps not discussed. Flow rates within 5% of suggested flow rate by using soap bubble flow meter
				37-mm CFC											2
				SKC Aluminium cyclone											2.5
O’Shaughnessy, P.T.; Lo, J.; Golla, V.; Nakatsu, J.; Tillery, M.I.; Reynolds, S. Correction of sampler-to-sampler comparisons based on aerosol size distribution. J. Occup. Environ. Hyg. 2007, 4, 237–245. https://doi.org/10.1080/15459620701193533.	To demonstrate a method to correct sampler to sampler ratios	29	Inhalable and respirable	IOM	Still air chamber and moving air chamber. In the still air chamber, the samplers were attached to a stationary mannequin. In the wind tunnel, the samplers were attached to a revolving mannequin.	Not stated	0.2, 1.0	Wind tunnel: mannequin with the samplers was rotated	Organic dust; shape not discussed	Not discussed	Not discussed	Not discussed	Pair of each sampler was attached to the mannequin for each of the trials	N/A	2	Not discussed	N	Mettler Model MT5 (six place balance)	Not discussed	Not discussed	Not discussed	Not discussed	Not discussed	Not discussed	Still air: attached to stationary mannequin. Wind tunnel: located on a revolving mannequin (torso and head)	Pumps not discussed. Flow rates within 5% of suggested flow rate by using soap bubble flow meter
				37-mm CFC											2
				SKC Aluminium cyclone											2.5
Gudmundsson, A.; Lidén, G. Determination of Cyclone Model Variability Using a Time-of-Flight Instrument. Aerosol Sci. Technol. 1998, 28, 197–214. https://doi.org/10.1080/02786829808965521.	Using a test method to measure the internal penetration of personal cyclones	40	Respirable	Graphite filled Casella	1 x 1 x 1m chamber with the sampler heads via a vertical tube which was connected to the APS inlet	Count mode: 0.7 (1.5)- 4.6 (2.3)	Not discussed	Not discussed	Polydisperse polystyrene; spherical solid particles	Not discussed	Not discussed	Neutralised	Not clear	N/A	2.1	Not discussed	N	Not discussed	Not discussed	Not discussed	Polydisperse	No correction was required	No correction was required	Not discussed	Initial: Samplers were in an inverted position	Not discussed
				BGI stainless steel											2.1
				BGI carbon steel											2.1
				SKC Aluminium cyclone											2.1
Chen, C.-C.; Lai, C.-Y.; Shih, T.-S.; Hwang, J.-S. Laboratory Performance Comparison of Respirable Samplers. Am. Ind. Hyg. Assoc. J. 1999, 60, 601–611. https://doi.org/10.1080/00028899908984479.	Evaluate the precision and accuracy of the samplers against the respirable convention	26	Respirable	Nylon cyclone	Test chamber used (illustrated in Figure 1 of the study)	30-40	Not discussed	Not discussed	Potassium sodium tartrate; shape not discussed	Not discussed	Not discussed	Neutralised	Five specimens of each sampler were tested with five replicates for each specimen carried out for variation	Flow rate used for 50% cut-off size at 4 µm	1.5, 1.7	Not discussed	N	N/A	Not discussed	Not discussed	Polydisperse; GSD 1.6	Not discussed	Not discussed	Number concentration determined by APS	Placed in the testing chamber (Figure 1 of the study)	Not discussed
				SKC Aluminium cyclone										Flow rate used for 50% cut-off size at 4 µm	2.4, 2.7
				New foam sampler										N/A	3.8, 10
Bartley, D.L.; Chen, C.-C.; Song, R.; Fischbach, T.J. Respirable Aerosol Sampler Performance Testing. Am. Ind. Hyg. Assoc. J. 1994, 55, 1036–1046. https://doi.org/10.1080/15428119491018303.	Test the two samplers using performance tests which included flow-dependent collection efficiency for modification of flow rates to the convention	42	Respirable	10 mm Dorr Oliver cyclone	Low-speed wind tunnel with a cross section of 46 cm x 46 cm with samplers tested as isolated samplers	4 (2.2)	0.54	Not discussed, however samplers tested towards the wind	Potassium sodium tartrate; shape not discussed	Not discussed	Not discussed	Neutralised	128 experiments performed in total. This included four replicates of eight samplers at four flowrates for each sampler	Excursion greater than 10% (experiments to see which flow rates matched the convention better)	1.5, 2, 2.5, 3	Not discussed	N	Not discussed	Not discussed	Not discussed	GSD 2.2	Not discussed	Not discussed	Not discussed	Samplers faced the wind	Not discussed
				Higgins Dewell cyclone											1.5, 2, 2.5, 3
Chen, C.; Huang, S.-H. Shift of Aerosol Penetration in Respirable Cyclone Samplers. Am. Ind. Hyg. Assoc. J. 1999, 60, 720–729.	Investigation for the effect of aerosol loading on the sampler performance	27	Respirable	10 mm nylon cyclone	Test chamber used with samplers on a sampling train	3.5 (1.3) and 7.4 (1.5)	Not discussed	Not discussed	Potassium sodium tartrate; sphericity	Not discussed	Not discussed	Neutralised	Not discussed	Discussed that the flow rates were modified to give a 4 µm cut point	1.65	Not discussed	Y	Not discussed	Not discussed	Not discussed	Monodisperse; GSD of 1.3	Not discussed	Not discussed	Concentration supplied but no discussion on how this was determined	Placed vertically on a sampling train in a testing chamber. The position of the samplers is provided in Figure 1 of the study.	Not discussed
				SKC Aluminium cyclone											2.67
				Multi-Inlet cyclone											2.13
				Big Body cyclone											2.3
Teikari, M.; Linnainmaa, M.; Laitinen, J.; Kalliokoski, P.; Vincent, J.; Tiitta, P.; Raunemaa, T. Laboratory and field testing of particle size-selective sampling methods for mineral dusts. AIHA J 2003, 64, 312–318. https://doi.org/10.1080/15428110308984822.	To measure the performance of the samplers for mineral dusts	33	Inhalable, respirable and thoracic	IOM	For the laboratory tests, these were conducted inside a 143 m3 outdoor environmental chamber with area sampling performed	0.03-10 (no GSD provided)	0.1	Not discussed	Quartz; shape not discussed	Not discussed	Not discussed	Aerosol was not neutralised	Six samples collected (2-4 hours duration)	N/A	2	Not discussed	N	Not discussed	12 to 22 (summer conditions)	Not discussed	Not discussed	Not discussed	Not discussed	Measured by an electrical low-pressure impactor	Area sampling (no further discussion)	SKC 224 personal sampler pumps; soap bubble method for flow rate
				Modified IOM inhalable											2
				37-mm CFC											Not stated
				37-mm OFC											Not stated
				Respicon											Not stated
				Two stage cascade impactor											10											Reciprotor 406 G pump; soap bubble method for flow rate
Kenny, L.C.; Aitken, R.; Chalmers, C.; Fabriès, J.F.; Gonzalez-Fernandez, E.; Kromhout, H.; Lidén, G.; Mark, D.; Riediger, G.; Prodi, V. A collaborative European study of personal inhalable aerosol sampler performance. Ann. Occup. Hyg. 1997, 41, 135–153. https://doi.org/10.1016/S0003-4878(96)00034-8.	To verify the draft CEN performance standard and could be used for inhalable samplers	23	Inhalable	IOM	Large section wind tunnel	6 (no GSD provided)	0.5, 4.0	Initially: Manikin rotated slowly and continuously in a clockwise direction	Sodium fluorescein; shape not discussed	Not discussed	Not discussed	Discussed that aerosol neutralisation could not be performed	Not discussed	N/A	2	Not discussed	Y (Discussed that only particles that landed on the filter/foam substances are intentionally included, except for the IOM sampler although there is no further elaboration of this point by the authors)	Not discussed	Not discussed	Not discussed	Near monodisperse; 1-25 µm (1.53-5)	No correction was required	Not discussed	Derived from isokinetic probes	Mounted on the upper torso of the manikin	Not discussed
				Seven hole											2
				GSP											3.5
				PAS-6											2
				CIP 10-l											10
				37-mm OFC											2
				37-mm CFC											2
Kalatoor, S.; Grinshpun, S.A.; Willeke, K.P.D.; Baron, P.A. New aerosol sampler with low wind sensitivity and good filter collection uniformity. Atmos. Environ. 1995, 29, 1105–1112.	Test a new sampling inlet for the new sampler	35	Inhalable	25-mm CFC	Horizontal high velocity aerosol wind tunnel and samplers mounted in a test section	17, 26, 38 (no GSD provided)	0.1-0.3	Tested at 0 and 90 degrees	Sodium fluorescein; shape not discussed	Not discussed	Not discussed	Not discussed	N/A	Triplicate samples	2	Not discussed	Y	N/A	Not discussed	Not discussed	Monodisperse; no GSD supplied	Not discussed	Not discussed	Isokinetic sharp-edged tubular sampler	Samplers were at 0, 45 degrees and 90 degrees downward	Not discussed
				New inhalable sampler											2
Smith, J.; Bartley, D. Effect of Sampler and Manikin Conductivity on the Sampling Efficiency of Manikin-Mounted Personal Samplers. Aerosol Sci. Technol. 2003, 37, 79–81. https://doi.org/10.1080/02786820300894.	Investigate the effect of conductivity on sampling efficiency	34	Inhalable	37-mm CFC	Wind tunnel (183 cm wide x 122 cm high cross section) with a manikin that was facing the wind	MMAD 7 (no GSD stated)	0.5	Not discussed	Test aerosol (not stated); shape not discussed	Not discussed	Not discussed	Neutralised for some of the testing	N/A	N/A	Not stated	Not discussed	N	Mettler Toledo model AT20	Not discussed	Not discussed	Not discussed	Not discussed	Not discussed	Isokinetic	IOM samplers pointed out from the body and the 37-mm CFC pointed down	Not discussed
				IOM											Not stated
